# Supplementary material for: Activated Clotting Time and Haemostatic Complications in Patients Receiving ECMO Support: A Systematic Review
Source: J Cardiovasc Dev Dis. 2025 Jul 13;12(7):267. doi: 10.3390/jcdd12070267 (PMC12296153; doi:10.3390/jcdd12070267)
Supplement: Supplementary file 1 [file jcdd-12-00267-s001.zip]

Archive with 1 entries (1 files):
- jcdd-3697991-supplementary.pdf
